# Supplementary material for: Pre- and Postnatal Determinants Shaping the Microbiome of the Newborn in the Opinion of Pregnant Women from Silesia (Poland)
Source: Life (Basel). 2023 Jun 13;13(6):1383. doi: 10.3390/life13061383 (PMC10305644; doi:10.3390/life13061383)
Supplement: Supplementary file 1 [file life-13-01383-s001.zip]

Archive with 1 entries (1 files):
- life-2370193-supplementary.pdf
